# Supplementary material for: Cysticercus cellulosae Regulates T-Cell Responses and Interacts With the Host Immune System by Excreting and Secreting Antigens
Source: Front Cell Infect Microbiol. 2021 Sep 3;11:728222. doi: 10.3389/fcimb.2021.728222 (PMC8447960; doi:10.3389/fcimb.2021.728222)
Supplement: Supplementary file 5 [file DataSheet_5.zip]

Archive with 5 entries (4 files):
- Treg  control group/control-1.fcs
- Treg  control group/control-2.fcs
- Treg  control group/control-3.fcs
- Treg  control group/control-4.fcs
- Treg  control group/
