# Supplementary material for: Cysticercus cellulosae Regulates T-Cell Responses and Interacts With the Host Immune System by Excreting and Secreting Antigens
Source: Front Cell Infect Microbiol. 2021 Sep 3;11:728222. doi: 10.3389/fcimb.2021.728222 (PMC8447960; doi:10.3389/fcimb.2021.728222)
Supplement: Supplementary file 15 [file Table_1.xlsx]

## Sheet: 表1
样本	M2 CD8 % Parent	P1 % Parent	M1 CD4 % Parent
ESA 1	0.1333	0.6326	0.163
ESA 2	0.1349	0.6379	0.162
ESA 3	0.1324	0.6291	0.1613
ESA 4	0.1298	0.6609	0.1518
ConA 1	0.1356	0.6028	0.1956
ConA 2	0.1294	0.6258	0.1865
ConA 3	0.1261	0.6277	0.1894
ConA 4	0.1288	0.6238	0.1887
CA 1	0.115	0.5992	0.1193
CA 2	0.1162	0.6014	0.1194
CA 3	0.1163	0.5929	0.1302
CA 4	0.1165	0.5922	0.1338
1640 1	0.1012	0.9228	0.1405
1640 2	0.1	0.8434	0.1589
1640 3	0.1022	0.846	0.1576
1640 4	0.103	0.8477	0.1564
