# Supplementary material for: Cysticercus cellulosae Regulates T-Cell Responses and Interacts With the Host Immune System by Excreting and Secreting Antigens
Source: Front Cell Infect Microbiol. 2021 Sep 3;11:728222. doi: 10.3389/fcimb.2021.728222 (PMC8447960; doi:10.3389/fcimb.2021.728222)
Supplement: Supplementary file 16 [file Table_2.xlsx]

## Sheet: Sheet1
标本	样本	CD4+ Foxp3+ % Parent	CD4+CD8+ % Parent	CD4+CD8+Foxp3+ % Parent	Foxp3+ % Parent	CD4-CD8- % Parent	CD8+ Foxp3+ % Parent	CD4-CD8-Foxp3+ % Parent
ESA、CA诱导Treg细胞的产生	Control-1	0.0031	0.0133	0.0096	0.0344	0.5377	0.0059	0.0413
ESA、CA诱导Treg细胞的产生	Control-2	0.0034	0.0147	0.014	0.0366	0.5651	0.0077	0.0378
ESA、CA诱导Treg细胞的产生	Control-3	0.003	0.0114	0.011	0.0363	0.5607	0.0061	0.0443
ESA、CA诱导Treg细胞的产生	Control-4	0.0049	0.0135	0.0131	0.0414	0.5388	0.008	0.0448
ESA、CA诱导Treg细胞的产生	ConA-1	0.009	0.0137	0.0351	0.0902	0.6202	0.037	0.0902
ESA、CA诱导Treg细胞的产生	ConA-2	0.0083	0.0143	0.0253	0.0798	0.5875	0.0298	0.0851
ESA、CA诱导Treg细胞的产生	ConA-3	0.0096	0.0135	0.0285	0.1097	0.6296	0.0354	0.1095
ESA、CA诱导Treg细胞的产生	ConA-4	0.0101	0.0152	0.032	0.0974	0.5981	0.0397	0.0956
ESA、CA诱导Treg细胞的产生	ESA-1	0.0073	0.0135	0.0085	0.0459	0.5077	0.0104	0.0405
ESA、CA诱导Treg细胞的产生	ESA-2	0.012	0.0127	0.0334	0.0481	0.5055	0.0146	0.0601
ESA、CA诱导Treg细胞的产生	ESA-3	0.0095	0.0142	0.0236	0.054	0.502	0.0146	0.0523
ESA、CA诱导Treg细胞的产生	ESA-4	0.0088	0.0116	0.0272	0.0531	0.5136	0.0115	0.0453
ESA、CA诱导Treg细胞的产生	CA-1	0.0087	0.015	0.0169	0.0436	0.5399	0.0134	0.0498
ESA、CA诱导Treg细胞的产生	CA-2	0.0048	0.0086	0.0122	0.0318	0.5522	0.0068	0.0399
ESA、CA诱导Treg细胞的产生	CA-3	0.0097	0.017	0.0333	0.0443	0.4912	0.0124	0.0493
ESA、CA诱导Treg细胞的产生	CA-4	0.0087	0.0164	0.0322	0.0476	0.4944	0.0123	0.054
