# Supplementary material for: Cysticercus cellulosae Regulates T-Cell Responses and Interacts With the Host Immune System by Excreting and Secreting Antigens
Source: Front Cell Infect Microbiol. 2021 Sep 3;11:728222. doi: 10.3389/fcimb.2021.728222 (PMC8447960; doi:10.3389/fcimb.2021.728222)
Supplement: Supplementary file 17 [file Table_3.xls]

## Sheet: FOXP3
	基因名称			平均值			△CT=CT目的基因-Ctgapdh		△△CT=△CT实验-△CT对照		扩增倍数=2-△△CT
标本编号	GAPDH	FOXP3		GAPDH	FOXP3		FOXP3		FOXP3		FOXP3
S11	17.47	23.73
	17.27	23.93		17.4933	23.69		6.19667		0.76		0.590496
	17.74	23.41
S12	17.29	23.71
	17.42	23.58		17.4133	23.6733		6.26		0.823333		0.565135
	17.53	23.73
S13	17.46	23.75
	17.23	23.87		17.36	23.6833		6.32333		0.886667		0.540862
	17.39	23.43
S14	17.16	23.86
	17.81	23.73		17.5233	23.6067		6.08333		0.646667		0.638754
	17.6	23.23
S21	17.44	23.45
	17.91	23.3		17.56	23.3367		5.77667		0.34		0.790041
	17.33	23.26
S22	17.32	23.17
	17.51	23.06		17.4667	23.2733		5.80667		0.37		0.773782
	17.57	23.59
S23	17.5	23.64
	17.61	23.21		17.5267	23.3		5.77333		0.336667		0.791869
	17.47	23.05
S24	17.76	23.47
	17.96	23.52		17.7233	23.4133		5.69		0.253333		0.838956
	17.45	23.25
S31	17.92	22.87
	17.82	22.96		17.8833	22.8667		4.98333		-0.453333		1.3692
	17.91	22.77
S32	17.24	22.49
	17.71	22.07		17.4433	22.4		4.95667		-0.48		1.39474
	17.38	22.64
S33	17.39	22.44
	17.67	22.09		17.59	22.4867		4.89667		-0.54		1.45397
	17.71	22.93
S34	17.36	22.24
	17.87	22.55		17.42	22.4067		4.98667		-0.45		1.36604
	17.03	22.43
S41	17.81	23.09
	17.93	23.2		17.6833	23.12		5.43667		0		1
	17.31	23.07
S42	17.4	23.02
	17.32	22.25		17.4267	22.7133		5.28667		-0.15		1.10957
	17.56	22.87
S43	17.65	23.14
	17.95	23.08		17.7667	23.1767		5.41		-0.0266667		1.01866
	17.7	23.31
S44	17.52	22.82
	17.41	22.98		17.5633	22.9733		5.41		-0.0266667		1.01866
	17.76	23.12
	ESA	S11	0.590496
		S12	0.565135
		S13	0.540862
		S14	0.638754
	CA	S21	0.790041
		S22	0.773782
		S23	0.791869
		S24	0.838956
	CONA	S31	1.3692
		S32	1.39474
		S33	1.45397
		S34	1.36604
	1640	S41	1
		S42	1.10957
		S43	1.01866
		S44	1.01866

## Sheet: helios
	基因名称			平均值			△CT=CT目的基因-Ctgapdh		△△CT=△CT实验-△CT对照		扩增倍数=2-△△CT
标本编号	GAPDH	helios		GAPDH	helios		helios		helios		helios
S11	17.47	24.86
	17.27	24.52		17.4933	24.7767		7.28333		1.18667		0.439317
	17.74	24.95
S12	17.29	24.24
	17.42	24.54		17.4133	24.58		7.16667		1.07		0.476319
	17.53	24.96
S13	17.46	24.35
	17.23	24.75		17.36	24.53		7.17		1.07333		0.47522
	17.39	24.49
S14	17.16	24.79
	17.81	24.37		17.5233	24.6367		7.11333		1.01667		0.494257
	17.6	24.75
S21	17.24	23.88
	17.31	23.73		17.2933	23.84		6.54667		0.45		0.732043
	17.33	23.91
S22	17.52	24.19
	17.51	24.02		17.5333	24.09		6.55667		0.46		0.726986
	17.57	24.06
S23	17.2	23.94
	17.11	23.95		17.26	23.86		6.6		0.503333		0.705475
	17.47	23.69
S24	17.76	23.94
	17.16	23.94		17.4567	23.9533		6.49667		0.4		0.757858
	17.45	23.98
S31	17.42	23.16
	17.62	23.48		17.5833	23.31		5.72667		-0.37		1.29235
	17.71	23.29
S32	17.74	23.28
	17.61	23.37		17.6767	23.2867		5.61		-0.486667		1.4012
	17.68	23.21
S33	17.39	23.32
	17.67	23.15		17.59	23.2667		5.67667		-0.42		1.33793
	17.71	23.33
S34	17.56	23.08
	17.97	23.94		17.6533	23.3933		5.74		-0.356667		1.28046
	17.43	23.16
S41	17.31	23.24
	17.43	23.72		17.35	23.4467		6.09667		0		1
	17.31	23.38
S42	17.4	23.54
	17.32	23.88		17.4267	23.5467		6.12		0.0233333		0.983957
	17.56	23.22
S43	17.65	23.77
	17.95	23.58		17.6333	23.7567		6.12333		0.0266667		0.981686
	17.3	23.92
S44	17.52	23.77
	17.41	23.94		17.5633	23.8267		6.26333		0.166667		0.890899
	17.76	23.77
	ESA	S11	0.439317
		S12	0.476319
		S13	0.47522
		S14	0.494257
	CA	S21	0.732043
		S22	0.726986
		S23	0.705475
		S24	0.757858
	CONA	S31	1.29235
		S32	1.4012
		S33	1.33793
		S34	1.28046
	1640	S41	1
		S42	0.983957
		S43	0.981686
		S44	0.890899
