# Supplementary material for: Cysticercus cellulosae Regulates T-Cell Responses and Interacts With the Host Immune System by Excreting and Secreting Antigens
Source: Front Cell Infect Microbiol. 2021 Sep 3;11:728222. doi: 10.3389/fcimb.2021.728222 (PMC8447960; doi:10.3389/fcimb.2021.728222)
Supplement: Supplementary file 18 [file Table_4.xlsx]

## Sheet: IL 10
	1	2	3	4	5	6	7	8	9	10	11	12
A	0.04	0.042	0.163	0.162	0.165	0.323	0.322	0.319	0.087	0.088	0.086
B	0.169	0.172	0.142	0.141	0.144	0.304	0.307	0.303	0.102	0.101	0.105
C	0.219	0.218	0.137	0.134	0.139	0.338	0.337	0.332	0.095	0.1	0.096
D	0.438	0.434	0.156	0.158	0.157	0.317	0.314	0.315	0.089	0.085	0.088
E	0.813	0.817	0.171	0.168	0.17	0.227	0.226	0.224	0.185	0.186	0.181
F	1.226	1.219	0.162	0.165	0.161	0.206	0.208	0.205	0.159	0.162	0.157
G	1.818	1.821	0.174	0.175	0.174	0.211	0.208	0.214	0.192	0.191	0.194
H	2.655	2.649	0.159	0.156	0.157	0.219	0.222	0.221	0.172	0.171	0.171
	样本经3倍稀释，每个样本3复孔检测
	1	2	3	4	5	6	7	8	9	10	11	12
A	标曲	标曲	ESA-1	ESA-1	ESA-1	LPS-1	LPS-1	LPS-1	1640-1	1640-1	1640-1
B	标曲	标曲	ESA-2	ESA-2	ESA-2	LPS-2	LPS-2	LPS-2	1640-2	1640-2	1640-2
C	标曲	标曲	ESA-3	ESA-3	ESA-3	LPS-3	LPS-3	LPS-3	1640-3	1640-3	1640-3
D	标曲	标曲	ESA-4	ESA-4	ESA-4	LPS-4	LPS-4	LPS-4	1640-4	1640-4	1640-4
E	标曲	标曲	CA-1	CA-1	CA-1	CA+LPS-1	CA+LPS-1	CA+LPS-1	ESA+LPS-1	ESA+LPS-1	ESA+LPS-1
F	标曲	标曲	CA-2	CA-2	CA-2	CA+LPS-2	CA+LPS-2	CA+LPS-2	ESA+LPS-2	ESA+LPS-2	ESA+LPS-2
G	标曲	标曲	CA-3	CA-3	CA-3	CA+LPS-3	CA+LPS-3	CA+LPS-3	ESA+LPS-3	ESA+LPS-3	ESA+LPS-3
H	标曲	标曲	CA-4	CA-4	CA-4	CA+LPS-4	CA+LPS-4	CA+LPS-4	ESA+LPS-4	ESA+LPS-4	ESA+LPS-4
				3倍稀释后样本 OD值（取3复孔均值）
	Standard OD	pg/ml	分组	ESA	CA	LPS	CA+LPS	1640	ESA+LPS
	0.041	0	生物学重复1	0.163333	0.169667	0.321333	0.225667	0.087	0.184
	0.1705	7.8125	生物学重复2	0.142333	0.162667	0.304667	0.206333	0.102667	0.159333
	0.2185	15.625	生物学重复3	0.136667	0.174333	0.335667	0.211	0.097	0.192333
	0.436	31.25	生物学重复4	0.157	0.157333	0.315333	0.220667	0.0873333	0.171333
	0.815	62.5	均数	0.15±0.012	0.166±0.008	0.319±0.013	0.216±0.009	0.094±0.008	0.177±0.014
	1.2225	125		换算样本原始浓度（pg/ml）				样本原始浓度（pg/ml）
	1.8195	250	分组	ESA	CA	LPS	CA+LPS	1640	ESA+LPS
	2.652	500	生物学重复1	27.1955	28.0669	53.3097	36.409	17.8456	30.093
			生物学重复2	24.4111	27.1047	50.1249	33.3996	19.591	26.6527
			生物学重复3	23.6873	28.7183	56.1298	34.1135	18.9493	31.3055
			生物学重复4	26.3388	26.3835	52.1515	35.6176	17.8818	28.2986
