# Supplementary material for: Cysticercus cellulosae Regulates T-Cell Responses and Interacts With the Host Immune System by Excreting and Secreting Antigens
Source: Front Cell Infect Microbiol. 2021 Sep 3;11:728222. doi: 10.3389/fcimb.2021.728222 (PMC8447960; doi:10.3389/fcimb.2021.728222)
Supplement: Supplementary file 19 [file Table_5.xlsx]

## Sheet: 表1
样本	IL-10+ % Parent	Foxp3+ IL-10+ % Parent	CD4+CD8+IL-10+ % Parent	CD4-CD8-IL-10+ % Parent	CD4+IL10+ % Parent	CD8+IL10+ % Parent
Control-1	0.0069	0.0033	0.0581	0.0106	0.0031	0.001
Control-2	0.0064	0.0029	0.0455	0.0101	0.003	0.001
Control-3	0.0088	0.0046	0.0435	0.0135	0.0031	0.0011
Control-4	0.0073	0.0035	0.05	0.0096	0.0034	0.0012
LPS-1	0.0074	0.0037	0.0561	0.0114	0.0034	0.0012
LPS-2	0.0082	0.0034	0.0765	0.0123	0.0035	0.0012
LPS-3	0.0083	0.0039	0.0616	0.0128	0.003	0.0011
LPS-4	0.0072	0.003	0.0673	0.0119	0.0028	0.0011
ESA-1	0.0112	0.0024	0.0382	0.018	0.0069	0.0008
ESA-2	0.0119	0.0027	0.0281	0.017	0.0075	0.0007
ESA-3	0.01	0.0025	0.0125	0.0185	0.0058	0.0004
ESA-4	0.0095	0.0023	0.0319	0.0156	0.0055	0.0007
CA-1	0.0097	0.0032	0.0544	0.0115	0.0054	0.0009
CA-2	0.0089	0.0025	0.0321	0.0109	0.005	0.0007
CA-3	0.01	0.0031	0.0538	0.0111	0.0057	0.0008
CA-4	0.0096	0.0039	0.0489	0.0123	0.0046	0.0007
ESA+LPS-1	0.0106	0.0034	0.0447	0.0199	0.0058	0.0008
ESA+LPS-2	0.0108	0.0035	0.057	0.019	0.006	0.0009
ESA+LPS-3	0.0106	0.0025	0.034	0.0164	0.0072	0.0007
ESA+LPS-4	0.0093	0.002	0.0217	0.0154	0.0054	0.0005
CA+LPS-1	0.0086	0.0027	0.0478	0.0104	0.005	0.0006
CA+LPS-2	0.0093	0.0025	0.057	0.0106	0.0059	0.0008
CA+LPS-3	0.0092	0.003	0.0574	0.0094	0.0054	0.0008
CA+LPS-4	0.0085	0.0024	0.0466	0.0103	0.0051	0.0008
