# Supplementary material for: Cysticercus cellulosae Regulates T-Cell Responses and Interacts With the Host Immune System by Excreting and Secreting Antigens
Source: Front Cell Infect Microbiol. 2021 Sep 3;11:728222. doi: 10.3389/fcimb.2021.728222 (PMC8447960; doi:10.3389/fcimb.2021.728222)
Supplement: Supplementary file 20 [file Table_6.xlsx]

## Sheet: IL-7
			1	2	3	4	5	6	7	8	9	10	11	12
		A	标曲	标曲	标曲	ESA-1	ESA-1	ESA-1	LPS-1	LPS-1	LPS-1
		B	标曲	标曲	标曲	ESA-2	ESA-2	ESA-2	LPS-2	LPS-2	LPS-2
		C	标曲	标曲	标曲	ESA-3	ESA-3	ESA-3	LPS-3	LPS-3	LPS-3
		D	标曲	标曲	标曲	ESA-4	ESA-4	ESA-4	LPS-4	LPS-4	LPS-4
		E	标曲	标曲	标曲	CA-1	CA-1	CA-1	1640-1	1640-1	1640-1
		F	标曲	标曲	标曲	CA-2	CA-2	CA-2	1640-2	1640-2	1640-2
		G	标曲	标曲	标曲	CA-3	CA-3	CA-3	1640-3	1640-3	1640-3
		H	标曲	标曲	标曲	CA-4	CA-4	CA-4	1640-4	1640-4	1640-4
			1	2	3	4	5	6	7	8	9	10	11	12
		A	0.098	0.072	0.077	0.12	0.098	0.102	0.163	0.173	0.168
		B	0.311	0.332	0.326	0.108	0.112	0.096	0.169	0.166	0.165
		C	0.511	0.488	0.499	0.112	0.099	0.105	0.159	0.168	0.165
		D	0.994	0.996	0.971	0.102	0.111	0.109	0.171	0.173	0.177
		E	1.572	1.456	1.402	0.187	0.192	0.199	0.083	0.092	0.086
		F	2.099	2.106	2.132	0.199	0.201	0.203	0.085	0.09	0.097
		G	3.053	3.062	3.088	0.191	0.193	0.188	0.087	0.094	0.108
		H	4.387	4.399	4.412	0.211	0.215	0.208	0.086	0.097	0.089
		Standard OD	pg/ml	分组	OD值			蛋白浓度（pg/ml）
		0.0823333	0	ESA-1	0.12	0.098	0.102	6.70076	6.18561	6.27578
		0.323	15.6	CA-1	0.187	0.192	0.199	8.55891	8.71504	8.9377
		0.499333	31.2	LPS-1	0.163	0.173	0.168	7.84325	8.13465	7.98773
		0.987	62.5	1640-1	0.083	0.092	0.086	5.86129	6.05326	5.92441
		1.47667	125
		2.11233	250
		3.06767	500	ESA-2	0.108	0.112	0.096	6.41395	6.508	6.1411
		4.39933	1000	CA-2	0.199	0.201	0.203	8.9377	9.00219	9.06707
				LPS-2	0.169	0.166	0.165	8.01692	7.92965	7.90075
				1640-2	0.085	0.09	0.097	5.90327	6.00992	6.16331
				ESA-3	0.112	0.099	0.105	6.508	6.20801	6.34443
				CA-3	0.191	0.193	0.188	8.68362	8.74656	8.58995
				LPS-3	0.159	0.168	0.165	7.7294	7.98773	7.90075
				1640-3	0.087	0.094	0.108	5.94564	6.09699	6.41395
				ESA-4	0.102	0.111	0.109	6.27578	6.48434	6.43732
				CA-4	0.211	0.215	0.208	9.33046	9.46449	9.23096
				LPS-4	0.171	0.173	0.177	8.07559	8.13465	8.25393
				1640-4	0.086	0.097	0.089	5.92441	6.16331	5.9884

## Sheet: IL-4
			1	2	3	4	5	6	7	8	9	10	11	12
		A	标曲	标曲	标曲	ESA-1	ESA-1	ESA-1	LPS-1	LPS-1	LPS-1
		B	标曲	标曲	标曲	ESA-2	ESA-2	ESA-2	LPS-2	LPS-2	LPS-2
		C	标曲	标曲	标曲	ESA-3	ESA-3	ESA-3	LPS-3	LPS-3	LPS-3
		D	标曲	标曲	标曲	ESA-4	ESA-4	ESA-4	LPS-4	LPS-4	LPS-4
		E	标曲	标曲	标曲	CA-1	CA-1	CA-1	1640-1	1640-1	1640-1
		F	标曲	标曲	标曲	CA-2	CA-2	CA-2	1640-2	1640-2	1640-2
		G	标曲	标曲	标曲	CA-3	CA-3	CA-3	1640-3	1640-3	1640-3
		H	标曲	标曲	标曲	CA-4	CA-4	CA-4	1640-4	1640-4	1640-4
			1	2	3	4	5	6	7	8	9	10	11	12
		A	0.082	0.099	0.103	0.321	0.327	0.315	0.344	0.341	0.349
		B	0.431	0.428	0.445	0.336	0.333	0.329	0.346	0.351	0.349
		C	0.631	0.611	0.659	0.329	0.333	0.334	0.339	0.344	0.351
		D	0.968	0.951	0.951	0.345	0.351	0.356	0.356	0.359	0.363
		E	1.43	1.423	1.396	0.363	0.356	0.368	0.21	0.209	0.212
		F	2.161	2.175	2.186	0.372	0.369	0.378	0.213	0.21	0.216
		G	3.124	3.135	3.149	0.367	0.369	0.371	0.211	0.215	0.218
		H	4.646	4.695	4.726	0.381	0.389	0.392	0.209	0.214	0.211
		Standard OD	pg/ml	分组	OD值			蛋白浓度（pg/ml）
		0.0946667	0	ESA-1	0.321	0.327	0.315	8.29832	8.69728	7.90203
		0.434667	15.6	CA-1	0.363	0.356	0.368	11.147	10.6631	11.4948
		0.633667	31.2	LPS-1	0.344	0.341	0.349	9.84214	9.63855	10.1829
		0.956667	62.5	1640-1	0.21	0.209	0.212	1.39789	1.33986	1.51416
		1.41633	125
		2.174	250
		3.136	500	ESA-2	0.336	0.333	0.329	9.30072	9.09891	8.83086
		4.689	1000	CA-2	0.372	0.369	0.378	11.7744	11.5646	12.196
				LPS-2	0.346	0.351	0.349	9.97823	10.3198	10.1829
				1640-2	0.213	0.21	0.216	1.5724	1.39789	1.74758
				ESA-3	0.329	0.333	0.334	8.83086	9.09891	9.16611
				CA-3	0.367	0.369	0.371	11.4251	11.5646	11.7044
				LPS-3	0.339	0.344	0.351	9.5032	9.84214	10.3198
				1640-3	0.211	0.215	0.218	1.45598	1.68911	1.86474
				ESA-4	0.345	0.351	0.356	9.91015	10.3198	10.6631
				CA-4	0.381	0.389	0.392	12.4078	12.9758	13.1901
				LPS-4	0.356	0.359	0.363	10.6631	10.8701	11.147
				1640-4	0.209	0.214	0.211	1.33986	1.63072	1.45598

## Sheet: IFN-γ
			1	2	3	4	5	6	7	8	9	10	11	12
		A	标曲	标曲	标曲	ESA-1	ESA-1	ESA-1	LPS-1	LPS-1	LPS-1
		B	标曲	标曲	标曲	ESA-2	ESA-2	ESA-2	LPS-2	LPS-2	LPS-2
		C	标曲	标曲	标曲	ESA-3	ESA-3	ESA-3	LPS-3	LPS-3	LPS-3
		D	标曲	标曲	标曲	ESA-4	ESA-4	ESA-4	LPS-4	LPS-4	LPS-4
		E	标曲	标曲	标曲	CA-1	CA-1	CA-1	1640-1	1640-1	1640-1
		F	标曲	标曲	标曲	CA-2	CA-2	CA-2	1640-2	1640-2	1640-2
		G	标曲	标曲	标曲	CA-3	CA-3	CA-3	1640-3	1640-3	1640-3
		H	标曲	标曲	标曲	CA-4	CA-4	CA-4	1640-4	1640-4	1640-4
			1	2	3	4	5	6	7	8	9	10	11	12
		A	0.138	0.122	0.149	0.153	0.158	0.166	0.276	0.282	0.287
		B	0.312	0.325	0.351	0.157	0.163	0.169	0.285	0.281	0.283
		C	0.448	0.456	0.429	0.15	0.154	0.159	0.283	0.281	0.287
		D	0.831	0.852	0.839	0.152	0.157	0.164	0.288	0.279	0.285
		E	1.313	1.286	1.296	0.265	0.271	0.277	0.143	0.156	0.159
		F	2.042	2.059	2.066	0.299	0.305	0.303	0.148	0.153	0.161
		G	3.023	3.033	3.051	0.302	0.308	0.311	0.144	0.157	0.163
		H	4.284	4.277	4.281	0.305	0.311	0.313	0.15	0.159	0.165
		Standard OD	pg/ml	分组	OD值			蛋白浓度（pg/ml）
		0.136333	0	ESA-1	0.153	0.158	0.166	5.98142	6.05688	6.18023
		0.329333	7.8	CA-1	0.265	0.271	0.277	7.97324	8.09775	8.22409
		0.444333	15.6	LPS-1	0.276	0.282	0.287	8.20291	8.33075	8.43866
		0.840667	31.25	1640-1	0.143	0.156	0.159	5.83428	6.02655	6.07212
		1.29833	62.5
		2.05567	125
		3.03567	250	ESA-2	0.157	0.163	0.169	6.04169	6.1336	6.22732
		4.28067	500	CA-2	0.299	0.305	0.303	8.7028	8.83759	8.79246
				LPS-2	0.285	0.281	0.283	8.39535	8.30931	8.35223
				1640-2	0.148	0.153	0.161	5.90722	5.98142	6.10276
				ESA-3	0.15	0.154	0.159	5.93675	5.99641	6.07212
				CA-3	0.302	0.308	0.311	8.76997	8.90566	8.97419
				LPS-3	0.283	0.281	0.287	8.35223	8.30931	8.43866
				1640-3	0.144	0.157	0.163	5.84877	6.04169	6.1336
				ESA-4	0.152	0.157	0.164	5.96648	6.04169	6.14909
				CA-4	0.305	0.311	0.313	8.83759	8.97419	9.02012
				LPS-4	0.288	0.279	0.285	8.4604	8.2666	8.39535
				1640-4	0.15	0.159	0.165	5.93675	6.07212	6.16464
